# Supplementary material for: Outcomes of autologous bone marrow mononuclear cells for cerebral palsy: an open label uncontrolled clinical trial
Source: BMC Pediatr. 2017 Apr 12;17:104. doi: 10.1186/s12887-017-0859-z (PMC5389089; doi:10.1186/s12887-017-0859-z)
Supplement: Additional file 1: — Stem cell transplantation for cerebral palsy. This is a dataset file of study on autologous bone marrow mononuclear cells for cerebral palsy. The data includes demographic data, gross motor function of patients with cerebral palsy such as GMFM-88 total score, GMFM-66 percentile, and complication figures. The dataset consists of 40 observations and 44 variables (XLSX 51 kb) [file 12887_2017_859_MOESM1_ESM.xlsx]

## Sheet: Worksheet
STT	Filter	Client ID	Name	Sex	Ashworth	GMFCS	CP Type	GMFM88 Score	A	B	C	D	E	GMFM66	TB đơn nhân	TBĐN/kg	TB CD34	CD34/kg	Cân nặng	Đau	Nôn	Sốt	Động kinh	Viêm phổi	Hạ SPO2	Biến chứng khác	Ngày sinh	Ngày đánh giá	Năm tuổi	Tháng tuổi	Cá nhân-Xã hội	CNXH	VĐ tinh tế	VDT	Ngôn ngữ hiểu	NNH	Ngôn ngữ nói	NNN	VĐ thô	VDTh
1	FALSE	14032848	#REF!	1	4	Level V	Spastic Bilateral	5	21.5686	5	0	0	0	16	#REF!	#REF!	#REF!	#REF!	24	0	0	0	0	0	0	0	14/09/2004	08/10/2014	#VALUE!	#VALUE!	12		6		42		9		4
2	TRUE	14032848	#REF!	1	2	Level V	Spastic Bilateral	35	88.2353	56.6667	23.8095	7.69231	0	39	#REF!	#REF!	#REF!	#REF!	24.5	0	1	0	0	0	0	0			0
3	FALSE	14041520	#REF!	1	3	Level V	Spastic Bilateral	9	41.1765	8.33333	0	0	0	20	#REF!	#REF!	#REF!	#REF!	9	1	0	1	0	0	0	0	09/01/2014	27/11/2014	#VALUE!	#VALUE!	3		4		7		5		2
4	TRUE	14041520	#REF!	1	2	Level V	Spastic Bilateral	24	88.2353	31.6667	0	0	0	31	#REF!	#REF!	#REF!	#REF!	10	0	0	0	0	0	0	0	09/01/2014	05/03/2015	0.668493	8.13333	3.5	43.0328	4	49.1803	7.5	92.2131	5.5	67.623	2.5	30.7377
5	FALSE	14032155	#REF!	1	4	Level V	Spastic Bilateral	5	19.6078	6.66667	0	0	0	14	#REF!	#REF!	#REF!	#REF!	11	1	0	1	0	0	0	0	2009-10-11	20/08/2014	#VALUE!	#VALUE!	5		1.5		24		6		1.5
6	TRUE	14032155	#REF!	1	3	Level V	Spastic Bilateral	18	68.6275	23.3333	0	0	0	27	#REF!	#REF!	#REF!	#REF!	11	1	0	0	0	0	0	0	2009-10-11	20/12/2014	#VALUE!	#VALUE!	6		5		25		5		4
7	FALSE	14038328	#REF!	0	3	Level IV	Spastic Bilateral	23	60.7843	30	14.2857	7.69231	2.77778	33	#REF!	#REF!	#REF!	#REF!	19	1	1	1	0	0	0	0	03/11/2005	13/11/2014	#VALUE!	#VALUE!	12		6		42		30		6
8	TRUE	14038328	#REF!	0	1	Level IV	Spastic Bilateral	69	100	90	76.1905	64.1026	18.0556	52	#REF!	#REF!	#REF!	#REF!	20	0	0	0	0	0	0	0	03/11/2005	27/01/2015	#VALUE!	#VALUE!	14		10						10
9	FALSE	14042170	#REF!	0	2	Level III	Spastic Bilateral	57	84.3137	80	59.5238	51.2821	11.1111	49	#REF!	#REF!	#REF!	#REF!	33.5	0	0	0	0	0	0	0	16/07/2008	19/11/2014	#VALUE!	#VALUE!	18		18		24		24
10	TRUE	14042170	#REF!	0	1	Level III	Spastic Bilateral	87	100	95	97.619	89.7436	55.5556	64	#REF!	#REF!	#REF!	#REF!	34.5	0	0	0	0	0	0	0	16/07/2008	09/03/2015	#VALUE!	#VALUE!	18		24		36		24		13
11	FALSE	14041981	#REF!	1	3	Level V	Spastic Bilateral	12	47.0588	16.6667	0	0	0	21	#REF!	#REF!	#REF!	#REF!	7	1	0	0	0	0	0	0	30/10/2012	16/09/2014	#VALUE!	#VALUE!	5.5		8.5		5.5		5.5		3
12	TRUE	14041981	#REF!	1	2	Level V	Spastic Bilateral	26	96.0784	36.6667	0	0	0	31	#REF!	#REF!	#REF!	#REF!	8	0	0	0	0	0	0	0	30/10/2012	25/12/2014	#VALUE!	#VALUE!	6		6.5		6		6		5.5
13	FALSE	14026950	#REF!	1	4	Level IV	Spastic Bilateral	4	21.5686	1.66667	0	0	0	13	#REF!	#REF!	#REF!	#REF!	13	1	0	0	0	0	0	0	07/11/2009	29/07/2014	#VALUE!	#VALUE!	4		3		4		4		4
14	TRUE	14026950	#REF!	1	3	Level IV	Spastic Bilateral	21	76.4706	30	2.38095	0	0	26	#REF!	#REF!	#REF!	#REF!	12.5	0	0	0	0	0	0	0	07/11/2009	04/11/2014	4.75342	57.8333	2	3.45821	2	3.45821	2	3.45821	2	3.45821	2	3.45821
15	FALSE	14028258	#REF!	0	3	Level III	Spastic Unilateral	51	72.549	75	42.8571	46.1538	19.4444	47	#REF!	#REF!	#REF!	#REF!	16	1	0	0	0	0	0	0	01/08/2009	29/07/2014	#VALUE!	#VALUE!	24		36		24		24		36
16	TRUE	14028258	#REF!	0	1	Level III	Spastic Unilateral	89	100	100	97.619	89.7436	58.3333	67	#REF!	#REF!	#REF!	#REF!	18	0	0	0	0	0	0	0	01/08/2009	24/12/2014	#VALUE!	#VALUE!	20		30		33		24		24
17	FALSE	14024848	#REF!	1	4	Level IV	Spastic Bilateral	17	68.6275	16.6667	0	0	0	24	#REF!	#REF!	#REF!	#REF!	13	1	0	0	0	0	0	0	25/01/2011	17/09/2014	#VALUE!	#VALUE!	6		6		11		6		4
18	TRUE	14024848	#REF!	1	2	Level IV	Spastic Bilateral	39	100	60	23.8095	15.3846	0	40	#REF!	#REF!	#REF!	#REF!	15	0	0	0	0	0	0	0			0
19	FALSE	14018529	#REF!	1	4	Level V	Spastic Bilateral	8	33.3333	10	0	0	0	18	#REF!	#REF!	#REF!	#REF!	11	1	0	0	0	0	0	0	15/07/2012	02/01/2015	#VALUE!	#VALUE!	6		6		7.5		5		2.5
20	TRUE	14018529	#REF!	1	2	Level V	Spastic Bilateral	33	94.1176	53.3333	9.52381	10.2564	0	38	#REF!	#REF!	#REF!	#REF!	11	0	0	0	0	0	0	0	15/07/2012	08/04/2015	#VALUE!	#VALUE!	7		6		13.5		12		3
21	FALSE	14014559	#REF!	1	3	Level V	Spastic Bilateral	8	35.2941	8.33333	0	0	0	20	#REF!	#REF!	#REF!	#REF!	12	0	0	1	0	0	0	0	05/09/2011		-111.43
22	TRUE	14014559	#REF!	1	2	Level V	Spastic Bilateral	27	92.1569	35	0	7.69231	0	34	#REF!	#REF!	#REF!	#REF!	12.7	1	0	0	0	0	0	0			0
23	FALSE	14019446	#REF!	1	3	Level IV	Spastic Bilateral	30	62.7451	46.6667	28.5714	15.3846	0	39	#REF!	#REF!	#REF!	#REF!	11	1	0	0	0	0	0	0	26/06/2011		#VALUE!
24	TRUE	14019446	#REF!	1	1	Level IV	Spastic Bilateral	69	100	85	71.4286	69.2308	23.6111	54	#REF!	#REF!	#REF!	#REF!	11.8	1	0	1	0	0	0	0			0
25	FALSE	14019445	#REF!	1	4	Level V	Spastic Bilateral	9	39.2157	10	0	0	0	19	#REF!	#REF!	#REF!	#REF!	12	1	1	1	0	0	0	0	17/04/2011	23/10/2014	#VALUE!	#VALUE!	5		6		8.5		5.5		3.5
26	TRUE	14019445	#REF!	1	2	Level V	Spastic Bilateral	21	78.4314	30	0	0	0	30	#REF!	#REF!	#REF!	#REF!	12.5	1	0	1	0	0	0	0			0
27	FALSE	14024729	#REF!	1	3	Level IV	Spastic Bilateral	18	64.7059	20	7.14286	2.5641	0	26	#REF!	#REF!	#REF!	#REF!	13.5	1	0	0	0	0	0	0	19/01/2010	2014-11-09	#VALUE!	#VALUE!	6		6		14.5		14.5		5
28	TRUE	14024729	#REF!	1	2	Level IV	Spastic Bilateral	49	98.0392	66.6667	52.381	20.5128	9.72222	44	#REF!	#REF!	#REF!	#REF!	15.6	0	0	0	0	0	0	0	19/01/2010	2015-12-03	#VALUE!	#VALUE!	6		6		20.5		14.5		5
29	FALSE	14053892	#REF!	1	3	Level IV	Spastic Bilateral	45	88.2353	73.3333	47.619	12.8205	5.55556	44	#REF!	#REF!	#REF!	#REF!	13.5	0	1	0	0	0	0	0	08/11/2010	2015-11-03	5.23288	63.6667	11	17.2775	8	12.5654	18	28.2723	18	28.2723	10	15.7068
30	TRUE	14053892	#REF!	1	1	Level IV	Spastic Bilateral	67	100	100	88.0952	33.3333	16.6667	52	#REF!	#REF!	#REF!	#REF!	13	0	0	0	0	0	0	0	08/11/2010	17/06/2015	#VALUE!	#VALUE!	11		9		18		18		10
31	FALSE	14015462	#REF!	1	3	Level V	Spastic Bilateral	17	52.9412	25	9.52381	0	0	28	#REF!	#REF!	#REF!	#REF!	11.5	1	0	0	0	0	0	0	26/12/2011	18/11/2014	#VALUE!	#VALUE!	5.5		7		12		5		4
32	TRUE	14015462	#REF!	1	2	Level V	Spastic Bilateral	33	84.3137	48.3333	28.5714	7.69231	0	38	#REF!	#REF!	#REF!	#REF!	14	0	0	0	0	0	0	0	26/11/2011	26/01/2015	#VALUE!	#VALUE!	8.5		7		16		9.5		5
33	FALSE	14032693	#REF!	1	3	Level V	Spastic Bilateral	13	52.9412	13.3333	0	0	0	20	#REF!	#REF!	#REF!	#REF!	14	1	0	0	0	0	0	0	09/04/2012	15/09/2014	#VALUE!	#VALUE!	6		8.5		7.5		5.5		6
34	TRUE	14032693	#REF!	1	2	Level V	Spastic Bilateral	36	86.2745	55	30.9524	7.69231	0	40	#REF!	#REF!	#REF!	#REF!	14.7	0	0	1	0	0	0	0	09/04/2012	20/11/2014	#VALUE!	#VALUE!	7		8		7.5		5		6
35	FALSE	14035378	#REF!	1	3	Level V	Spastic Bilateral	10	43.1373	6.66667	0	0	0	18	#REF!	#REF!	#REF!	#REF!	13	1	0	1	0	0	0	0	2011-12-01	04/09/2014	2.35616	28.6667	4	13.9535	4	13.9535	13	45.3488	9	31.3953	4	13.9535
36	TRUE	14035378	#REF!	1	2	Level V	Spastic Bilateral	17	62.7451	23.3333	0	0	0	24	#REF!	#REF!	#REF!	#REF!	13.2	1	1	1	0	0	0	0	2011-12-01	01/07/2015	3.10411	37.7667	5	13.2392	4	10.5914	13	34.4219	10	26.4784	4	10.5914
37	FALSE	14036948	#REF!	1	4	Level IV	Spastic Bilateral	23	68.6275	43.3333	7.14286	0	0	32	#REF!	#REF!	#REF!	#REF!	15	1	0	0	0	0	0	0	04/02/2007	25/08/2014	#VALUE!	#VALUE!	5.5		6.5		6.5		4		4
38	TRUE	14036948	#REF!	1	2	Level IV	Spastic Bilateral	42	98.0392	76.6667	28.5714	7.69231	0	41	#REF!	#REF!	#REF!	#REF!	15	0	0	0	0	0	0	0	04/02/2007	31/03/2015	#VALUE!	#VALUE!	5.5		6.5		6		6.5		4
39	FALSE	14034837	#REF!	1	3	Level IV	Spastic Unilateral	15	62.7451	16.6667	0	0	0	22	#REF!	#REF!	#REF!	#REF!	14	1	0	0	0	0	0	0	26/07/2012	15/09/2014	#VALUE!	#VALUE!	6		5		6		6		4.5
40	TRUE	14034837	#REF!	1	2	Level IV	Spastic Unilateral	46	96.0784	80	45.2381	12.8205	0	43	#REF!	#REF!	#REF!	#REF!	13	0	1	0	0	0	0	0	26/07/2012	15/12/2014	#VALUE!	#VALUE!	11.5		6.5		6		6		6.5
41	FALSE	14040321	#REF!	1	3	Level V	Spastic Bilateral	15	56.8627	21.6667	0	0	0	25	#REF!	#REF!	#REF!	#REF!	11	1	0	0	0	0	0	0	21/11/2011	03/09/2014	#VALUE!	#VALUE!	15.5		5.5		5.5		5.5		2.5
42	TRUE	14040321	#REF!	1	2	Level V	Spastic Bilateral	32	92.1569	60	0	7.69231	0	38	#REF!	#REF!	#REF!	#REF!	12	0	0	1	0	0	0	0	21/11/2011	29/12/2014	#VALUE!	#VALUE!	15.5		6		18		5		4
43	FALSE	14039331	#REF!	1	4	Level V	Spastic Bilateral	3	19.6078	0	0	0	0	13	#REF!	#REF!	#REF!	#REF!	10	1	0	0	0	0	0	0	18/09/2012	2014-12-11	#VALUE!	#VALUE!	5		5.5		10		6		2
44	TRUE	14039331	#REF!	1	2	Level V	Spastic Bilateral	16	60.7843	20	0	0	0	24	#REF!	#REF!	#REF!	#REF!	11	1	0	1	0	0	0	0			0
45	FALSE	14034836	#REF!	1	3	Level IV	Spastic Bilateral	30	74.5098	61.6667	11.9048	2.5641	0	37	#REF!	#REF!	#REF!	#REF!	13.5	1	0	0	0	0	0	0	08/09/2010	2014-11-12	4.26301	51.8667	12	23.1362	10	19.2802	24	46.2725	10	19.2802	10	19.2802
46	TRUE	14034836	#REF!	1	2	Level IV	Spastic Bilateral	66	100	93.3333	85.7143	43.5897	9.72222	50	#REF!	#REF!	#REF!	#REF!	14.7	0	1	0	0	0	0	0	08/09/2010	13/05/2015	#VALUE!	#VALUE!	13.5		15		29		10		13
47	FALSE	14032692	#REF!	1	3	Level V	Spastic Bilateral	13	54.902	13.3333	0	0	0	20	#REF!	#REF!	#REF!	#REF!	20	1	0	0	0	0	0	0	04/02/2010	08/09/2014	4.35616	53	15.5	29.2453	15	28.3019	17.5	33.0189	17.5	33.0189	3.5	6.60377
48	TRUE	14032692	#REF!	1	2	Level V	Spastic Bilateral	20	78.4314	23.3333	0	0	0	26	#REF!	#REF!	#REF!	#REF!	21	1	0	0	0	0	0	0	04/02/2010	20/12/2014	#VALUE!	#VALUE!	16		8		30		30		6
49	FALSE	14045437	#REF!	1	3	Level V	Spastic Bilateral	7	29.4118	10	0	0	0	19	#REF!	#REF!	#REF!	#REF!	10	0	1	1	0	0	0	0	16/12/2012	25/12/2014	#VALUE!	#VALUE!	6		6		8.5		6		3
50	TRUE	14045437	#REF!	1	2	Level V	Spastic Bilateral	17	64.7059	21.6667	0	0	0	25	#REF!	#REF!	#REF!	#REF!	11	1	0	0	0	0	0	0	16/12/2012	02/03/2015	#VALUE!	#VALUE!	6		7		8.5		6		4
51	FALSE	14026704	#REF!	1	3	Level V	Spastic Bilateral	8	29.4118	8.33333	0	2.5641	0	21	#REF!	#REF!	#REF!	#REF!	10.5	1	1	0	0	0	0	0	15/07/2012	31/07/2014	#VALUE!	#VALUE!	4		4		12		12		3
52	TRUE	14026704	#REF!	1	2	Level V	Spastic Bilateral	22	84.3137	21.6667	0	7.69231	0	29	#REF!	#REF!	#REF!	#REF!	12	0	1	0	0	0	0	0	15/07/2012	2014-10-12	#VALUE!	#VALUE!	5		6		12		15		5
53	FALSE	14038711	#REF!	0	3	Level III	Spastic Bilateral	49	82.3529	80	50	25.641	11.1111	46	#REF!	#REF!	#REF!	#REF!	15.5	0	0	0	0	0	0	0	19/11/2008	05/05/2014	#VALUE!	#VALUE!	14		10.5		27		20.5		13
54	TRUE	14038711	#REF!	0	2	Level III	Spastic Bilateral	73	98.0392	98.3333	76.1905	69.2308	23.6111	56	#REF!	#REF!	#REF!	#REF!	15	0	0	0	0	0	0	0	19/11/2008	27/10/2014	#VALUE!	#VALUE!	12		8		30		17		10
57	FALSE	14012211	#REF!	1	4	Level IV	Spastic Bilateral	29	74.5098	45	28.5714	0	0	37	#REF!	#REF!	#REF!	#REF!	11	1	0	1	0	0	1	0	23/10/2011		#VALUE!
58	TRUE	14012211	#REF!	1	2	Level IV	Spastic Bilateral	61	100	90	76.1905	28.2051	13.8889	49	#REF!	#REF!	#REF!	#REF!	11	0	1	1	0	0	0	0	23/10/2011		#VALUE!
59	FALSE	14024191	#REF!	1	3	Level V	Spastic Bilateral	4	15.6863	5	0	0	0	14	#REF!	#REF!	#REF!	#REF!	9	1	1	0	0	0	0	0	2012-10-08	14/08/2014	#VALUE!	#VALUE!	3		2.5		5.5		4		3
60	TRUE	14024191	#REF!	1	3	Level V	Spastic Bilateral	18	76.4706	16.6667	0	0	0	21	#REF!	#REF!	#REF!	#REF!	10	1	0	1	0	0	1	0	2012-10-08	2014-10-11	2.00822	24.4333	4.5	18.4175	4	16.3711	6	24.5566	6	24.5566	3	12.2783
61	FALSE	14031015	#REF!	0	3	Level V	Spastic Bilateral	4	19.6078	5	0	0	0	16	#REF!	#REF!	#REF!	#REF!	7	1	1	1	0	0	0	0	07/3/2014	2014-10-09	0.268493	3.26667	3	91.8367	3	91.8367	3	91.8367	2	61.2245	3	91.8367
62	TRUE	14031015	#REF!	0	2	Level V	Spastic Bilateral	31	94.1176	58.3333	7.14286	0	0	37	#REF!	#REF!	#REF!	#REF!	10	1	1	0	0	0	0	0	07/3/2014	02/7/2015	0.6	7.3	3	41.0959	3	41.0959	4	54.7945	4	54.7945	5.5	75.3425
63	FALSE	14021687	#REF!	1	2	Level V	Spastic Bilateral	6	21.5686	10	0	0	0	18	#REF!	#REF!	#REF!	#REF!	16	0	0	0	0	0	0	0	09/11/2012	18/03/2015	#VALUE!	#VALUE!	9		7		8.5		6		2
64	TRUE	14021687	#REF!	1	1	Level V	Spastic Bilateral	30	92.1569	43.3333	16.6667	0	0	36	#REF!	#REF!	#REF!	#REF!	18	0	0	0	0	0	1	0	09/11/2012	25/06/2015	#VALUE!	#VALUE!	3		4		9		6		3
65	FALSE	14012680	#REF!	1	4	Level IV	Spastic Bilateral	17	62.7451	20	4.7619	0	0	25	#REF!	#REF!	#REF!	#REF!	21	1	0	0	0	0	0	0	22/08/2003		#VALUE!
66	TRUE	14012680	#REF!	1	3	Level III	Spastic Bilateral	70	98.0392	90	83.3333	61.5385	18.0556	53	#REF!	#REF!	#REF!	#REF!	23	0	0	0	0	0	0	0			0
67	FALSE	14025143	#REF!	1	5	Level V	Spastic Bilateral	9	31.3725	11.6667	2.38095	0	0	21	#REF!	#REF!	#REF!	#REF!	19	1	1	0	0	0	0	0	08/11/2003	2015-11-06	12.2466	149	2.5	1.67785	3	2.01342	7.5	5.03356	3	2.01342	3	2.01342
68	TRUE	14025143	#REF!	1	4	Level V	Spastic Bilateral	16	49.0196	30	4.7619	0	0	28	#REF!	#REF!	#REF!	#REF!	21	0	1	0	0	0	0	0			0
69	FALSE	14013273	#REF!	1	2	Level V	Spastic Bilateral	9	39.2157	6.66667	0	0	0	16	#REF!	#REF!	#REF!	#REF!	12	1	0	1	0	0	0	0	20/10/2011	20/09/2014	#VALUE!	#VALUE!	6		6		10		7		9
70	TRUE	14013273	#REF!	1	2	Level V	Spastic Bilateral	38	88.2353	80	14.2857	10.2564	0	41	#REF!	#REF!	#REF!	#REF!	13.8	1	0	0	0	0	0	0	20/10/2011	25/03/2015	#VALUE!	#VALUE!	6		7		9.5		5		8
71	FALSE	14027450	#REF!	1	3	Level V	Spastic Bilateral	3	15.6863	1.66667	0	0	0	13	#REF!	#REF!	#REF!	#REF!	9.3	1	0	0	0	0	0	0	09/01/2013	16/07/2014	#VALUE!	#VALUE!	11.5		2.5		6.5		6.5		2.5
72	TRUE	14027450	#REF!	1	2	Level V	Spastic Bilateral	19	70.5882	26.6667	0	0	0	27	#REF!	#REF!	#REF!	#REF!	10	0	1	1	0	0	0	0	2013-01-09	14/10/2014	#VALUE!	#VALUE!	6		7		7		7		3.5
73	FALSE	14038578	#REF!	1	3	Level V	Spastic Bilateral	7	35.2941	3.33333	0	0	0	18	#REF!	#REF!	#REF!	#REF!	8.5	1	0	1	0	0	0	0	08/07/2013	04/11/2014	0.676712	8.23333	4	48.583	5	60.7287	6	72.8745	4	48.583	2	24.2915
74	TRUE	14038578	#REF!	1	3	Level V	Spastic Bilateral	33	100	46.6667	11.9048	7.69231	0	36	#REF!	#REF!	#REF!	#REF!	9	0	0	0	0	0	1	0	08/07/2013	14/01/2015	#VALUE!	#VALUE!	5		6		7.5		5		3
75	FALSE	14028155	#REF!	0	4	Level IV	Spastic Bilateral	33	72.549	65	14.2857	10.2564	2.77778	39	#REF!	#REF!	#REF!	#REF!	18.5	1	0	0	0	0	0	0	15/04/2008	23/07/2014	#VALUE!	#VALUE!	6		6		6		7		8
76	TRUE	14028155	#REF!	0	3	Level IV	Spastic Bilateral	59	98.0392	93.3333	66.6667	41.0256	0	48	#REF!	#REF!	#REF!	#REF!	20.5	0	0	0	0	0	0	0	15/04/2008	07/11/2014	#VALUE!	#VALUE!	6		8		9		6		9
77	FALSE	14004001	#REF!	1	5	Level V	Spastic Bilateral	0	1.96078	1.66667	0	0	0	4	#REF!	#REF!	#REF!	#REF!	9	1	0	1	0	0	0	0	21/02/2013	2014-11-11	#VALUE!	#VALUE!	3.5		4		6.5		6.5		2
78	TRUE	14004001	#REF!	1	1	Level V	Spastic Bilateral	23	82.3529	28.3333	4.7619	0	0	28	#REF!	#REF!	#REF!	#REF!	12.5	1	0	0	0	0	0	0			0
79	FALSE	14058129	#REF!	0	3	Level IV	Spastic Bilateral	51	84.3137	73.3333	61.9048	30.7692	6.94444	44	#REF!	#REF!	#REF!	#REF!	26	1	0	0	0	0	0	0	02/01/2007	16/12/2014	#VALUE!	#VALUE!	30		33		36		36		14
80	TRUE	14058129	#REF!	0	2	Level IV	Spastic Bilateral	69	100	93.3333	88.0952	46.1538	18.0556	52	#REF!	#REF!	#REF!	#REF!	27	0	0	0	0	0	0	0	02/01/2007	09/02/2015	8.58904	104.5	30	28.7081	33	31.5789	36	34.4498	36	34.4498	14	13.3971
81	FALSE	14017792	#REF!	1	3	Level III	Spastic Bilateral	68	66.6667	85	64.2857	74.359	51.3889	53	#REF!	#REF!	#REF!	#REF!	44.5	1	0	0	0	0	0	0	02/04/1981		-81.1534
82	TRUE	14017792	#REF!	1	3	Level III	Spastic Bilateral	87	100	100	83.3333	82.0513	70.8333	65	#REF!	#REF!	#REF!	#REF!	45.5	1	1	0	0	0	1	0			0
83	FALSE	14040795	#REF!	1	4	Level V	Spastic Bilateral	9	35.2941	13.3333	0	0	0	20	#REF!	#REF!	#REF!	#REF!	9	1	0	0	0	0	0	0	19/05/2013	25/11/2014	#VALUE!	#VALUE!	9		6		9		6		4.5
84	TRUE	14040795	#REF!	1	2	Level V	Spastic Bilateral	21	84.3137	25	0	0	0	26	#REF!	#REF!	#REF!	#REF!	9.5	0	1	0	0	0	0	0	19/05/2013	29/01/2015	#VALUE!	#VALUE!	9		6		9.5		7		6
85	FALSE	14039636	#REF!	1	4	Level V	Spastic Bilateral	11	47.0588	11.6667	0	0	0	20	#REF!	#REF!	#REF!	#REF!	24	1	0	0	0	0	0	0	27/06/2004	28/08/2014	#VALUE!	#VALUE!	6		6		24		6		4
86	TRUE	14039636	#REF!	1	3	Level V	Spastic Bilateral	21	74.5098	31.6667	2.38095	0	0	31	#REF!	#REF!	#REF!	#REF!	25	0	0	0	0	0	0	0	27/06/2004	15/01/2015	#VALUE!	#VALUE!	7		6		24		6		4
87	FALSE	14013355	#REF!	1	2	Level IV	Spastic Unilateral	26	72.549	43.3333	11.9048	2.5641	0	33	#REF!	#REF!	#REF!	#REF!	11	0	0	0	0	0	0	0			0
88	TRUE	14013355	#REF!	1	2	Level IV	Spastic Unilateral	68	100	98.3333	90.4762	35.8974	15.2778	52	#REF!	#REF!	#REF!	#REF!	11	0	0	0	0	0	0	0			0
89	FALSE	14028897	#REF!	1	3	Level IV	Spastic Bilateral	19	68.6275	28.3333	2.38095	0	0	27	#REF!	#REF!	#REF!	#REF!	11	1	0	1	0	0	0	0	08/02/2012	29/09/2014	#VALUE!	#VALUE!	5		5.5		7		7		5
90	TRUE	14028897	#REF!	1	2	Level IV	Spastic Bilateral	52	98.0392	80	61.9048	15.3846	6.94444	45	#REF!	#REF!	#REF!	#REF!	12	0	10	1	0	0	0	0	08/02/2012	30/12/2014	#VALUE!	#VALUE!	12.5		8		14		12		5
91	FALSE	14028542	#REF!	0	3	Level V	Spastic Bilateral	14	52.9412	20	0	0	0	26	#REF!	#REF!	#REF!	#REF!	9	1	1	0	0	0	0	0	07/08/2013	2014-11-08	1.33699	16.2667	6.5	39.959	3.5	21.5164	8.5	52.2541	8.5	52.2541	3.5	21.5164
92	TRUE	14028542	#REF!	0	2	Level V	Spastic Bilateral	35	98.0392	56.6667	14.2857	10.2564	0	39	#REF!	#REF!	#REF!	#REF!	9.5	0	0	0	0	0	0	0	07/08/2013	26/11/2014	#VALUE!	#VALUE!	10		8		11		9		6

## Sheet: Copy to STATA
STT	Sex	Age	CP_Type	Malform	PVL_PVH	Infarction	Cor_Subcor	Basal_Ganglial	Others	GMFCS1	GMFCS2	GMFCS3	Ashworth1	Ashworth2	Ashworth3	GMFM881	A1	B1	C1	D1	E1	GMFM661	GMFM66P1	GMFM882	A2	B2	C2	D2	E2	GMFM662	GMFM66P2	GMFM883	A3	B3	C3	D3	E3	GMFM663	GMFM66P3	Vomit	Fever	Seizure	Pneumonia	SpO2	Complications
1	1	10.0712	0	0	0	0	1	1	0	5	5	4	4	2	2	5	21.5686	5	0	0	0	16	25	35	88.2353	56.6667	23.8095	7.69231	0	39	95	47	98.0392	75	45.2381	17.9487	0	43	97	0	0	0	0	0	0
2	1	0.882192	0							5	5	5	3	2	2	9	41.1765	8.33333	0	0	0	20	50	24	88.2353	31.6667	0	0	0	31	95	25	92.1569	35	0	2.5641	0	33	97	0	1	0	0	0	0
3	1	4.86027	0	0	0	0	0	1	0	5	5	4	4	3	3	5	19.6078	6.66667	0	0	0	14	5	18	68.6275	23.3333	0	0	0	27	70	23	84.3137	35	0	0	0	31	75	0	1	0	0	0	0
4	0	9.03288	0	0	0	0	0	0	0	4	4	5	3	1	1	23	60.7843	30	14.2857	7.69231	2.77778	33	15	69	100	90	76.1905	64.1026	18.0556	52	95	75	100	98.3333	92.8571	64.1026	20.8333	56	97	1	1	0	0	0	0
5	1	1.87945	0	0	0	0	0	0	0	5	5	4	3	2	2	12	47.0588	16.6667	0	0	0	21	50	26	96.0784	36.6667	0	0	0	31	90	31	100	48.3333	7.14286	0	0	35	95	0	0	0	0	0	0
6	1	4.72603	0	0	1	0	1	1	0	4	4	5	4	3	3	4	21.5686	1.66667	0	0	0	13	1	21	76.4706	30	2.38095	0	0	26	5	21	76.4706	30	2.38095	0	0	26	5	0	0	0	0	0	0
7	0	4.99452	1	1	0	0	0	0	0	3	3	4	3	1	1	51	72.549	75	42.8571	46.1538	19.4444	47	25	89	100	100	97.619	89.7436	58.3333	67	97	91	100	100	100	94.8718	61.1111	69	97	0	0	0	0	0	0
8	1	3.64658	0	0	0	0	0	0	0	4	4	5	4	2	2	17	68.6275	16.6667	0	0	0	24	3	39	100	60	23.8095	15.3846	0	40	55	39	100	60	23.8095	15.3846	0	40	55	0	0	0	0	0	0
9	1	2.46849	0	0	0	0	0	0	0	5	5	5	4	2	2	8	33.3333	10	0	0	0	18	35	33	94.1176	53.3333	9.52381	10.2564	0	38	97	35	96.0784	55	14.2857	10.2564	0	38	38	0	0	0	0	0	0
10	1	4	0	0	0	0	0	0	0	5	5	4	3	2	2	8	35.2941	8.33333	0	0	0	20	30	27	92.1569	35	0	7.69231	0	34	90	28	96.0784	40	0	7.69231	0	34	90	0	1	0	0	0	0
11	1	4	0	0	0	0	0	0	0	4	4	4	3	1	1	30	62.7451	46.6667	28.5714	15.3846	0	39	45	69	100	85	71.4286	69.2308	23.6111	54	97	72	100	88.3333	73.8095	74.359	27.7778	56	97	0	0	0	0	0	0
12	1	3.52055	0	0	0	0	0	0	0	5	5	5	4	2	2	9	39.2157	10	0	0	0	19	25	21	78.4314	30	0	0	0	30	80	23	88.2353	26.6667	0	2.5641	0	30	80	1	1	0	0	0	0
13	1	4.80822	0	0	0	0	0	0	0	4	4	4	3	2	2	18	64.7059	20	7.14286	2.5641	0	26	3	49	98.0392	66.6667	52.381	20.5128	9.72222	44	65	55	98.0392	75	61.9048	30.7692	12.5	47	70	0	0	0	0	0	0
14	1	4.98904	0	0	1	0	0	1	0	4	4	5	3	1	1	45	88.2353	73.3333	47.619	12.8205	5.55556	44	65	67	100	100	88.0952	33.3333	16.6667	52	95	71	100	100	92.8571	43.5897	19.4444	55	97	1	0	0	0	0	0
15	1	2.89863	0	0	0	0	1	1	0	5	5	3	3	2	2	17	52.9412	25	9.52381	0	0	28	80	33	84.3137	48.3333	28.5714	7.69231	0	38	97	35	90.1961	48.3333	30.9524	7.69231	0	38	97	0	0	0	0	0	0
16	1	2.43562	0	0	0	0	0	0	0	5	5	4	3	2	2	13	52.9412	13.3333	0	0	0	20	45	36	86.2745	55	30.9524	7.69231	0	40	97	39	94.1176	65	30.9524	7.69231	0	41	97	0	0	0	0	0	0
17	1	2.76164	0	0	0	0	0	0	0	5	5	5	3	2	2	10	43.1373	6.66667	0	0	0	18	25	17	62.7451	23.3333	0	0	0	24	60	20	72.549	30	0	0	0	29	70	0	1	0	0	0	0
18	1	7.5589	0	0	0	0	1	1	0	4	4	4	4	2	2	23	68.6275	43.3333	7.14286	0	0	32	10	42	98.0392	76.6667	28.5714	7.69231	0	41	50	46	100	86.6667	38.0952	7.69231	0	43	55	0	0	0	0	0	0
19	1	2.7863	0	0	1	0	1	1	0	5	5	3	3	2	2	15	56.8627	21.6667	0	0	0	25	65	32	92.1569	60	0	7.69231	0	38	97	32	98.0392	65	0	0	0	37	97	0	0	0	0	0	0
20	1	2.23014	0	0	0	0	1	1	0	5	5	4	4	2	2	3	19.6078	0	0	0	0	13	15	16	60.7843	20	0	0	0	24	70	18	68.6275	25	0	0	0	24	70	0	0	0	0	0	0
21	1	4.18082	0	0	0	0	0	1	0	4	4	5	3	2	2	30	74.5098	61.6667	11.9048	2.5641	0	37	35	66	100	93.3333	85.7143	43.5897	9.72222	50	97	70	100	98.3333	90.4762	46.1538	16.6667	53	99	0	0	0	0	0	0
22	1	4.59452	0	0	1	0	0	0	0	5	5	5	3	2	2	13	54.902	13.3333	0	0	0	20	25	20	78.4314	23.3333	0	0	0	26	55	22	84.3137	28.3333	0	0	0	30	75	0	0	0	0	0	0
23	1	2.02466	0	0	0	0	1	1	0	5	5	3	3	2	2	7	29.4118	10	0	0	0	19	40	17	64.7059	21.6667	0	0	0	25	75	21	80.3922	25	0	0	0	28	85	1	1	0	0	0	0
24	1	2.04384	0	0	1	0	0	0	0	5	5	5	3	2	2	8	29.4118	8.33333	0	2.5641	0	21	50	22	84.3137	21.6667	0	7.69231	0	29	90	23	94.1176	25	0	0	0	28	90	1	0	0	0	0	0
25	0	5.46027	0	0	0	0	0	1	0	3	3	5	3	2	2	49	82.3529	80	50	25.641	11.1111	46	20	73	98.0392	98.3333	76.1905	69.2308	23.6111	56	75	76	100	100	85.7143	69.2308	25	57	75	0	0	0	0	0	0
26	1	4	0	0	1	0	0	0	0	4	4	5	4	2	2	29	74.5098	45	28.5714	0	0	37	35	61	100	90	76.1905	28.2051	13.8889	49	95	64	100	91.6667	80.9524	33.3333	13.8889	50	95	0	1	0	0	1	0
27	1	1.84932	0	0	0	0	0	1	1	5	5	5	3	3	2	4	15.6863	5	0	0	0	14	15	18	76.4706	16.6667	0	0	0	21	50	23	88.2353	26.6667	0	0	0	26	75	1	0	0	0	0	0
28	0	0.591781	0							5	5	5	3	2	2	4	19.6078	5	0	0	0	16	25	31	94.1176	58.3333	7.14286	0	0	37	97	33	98.0392	61.6667	9.52381	0	0	38	97	1	1	0	0	0	0
29	1	11	0							4	3	5	4	3	2	17	62.7451	20	4.7619	0	0	25	3	70	98.0392	90	83.3333	61.5385	18.0556	53	97	72	100	96.6667	85.7143	61.5385	18.0556	54	99	0	0	0	0	0	0
30	1	12.0027	0	0	0	0	0	0	0	5	5	5	5	4	4	9	31.3725	11.6667	2.38095	0	0	21	50	16	49.0196	30	4.7619	0	0	28	75	16	49.0196	30	4.7619	0	0	28	75	1	0	0	0	0	0
31	1	1.51507	0	1	0	0	0	0	0	5	5	5	3	2	2	3	15.6863	1.66667	0	0	0	13	15	19	70.5882	26.6667	0	0	0	27	80	21	80.3922	28.3333	0	0	0	29	90	0	0	0	0	0	0
32	1	1.32603	0	0	0	0	0	1	0	5	5	4	3	3	2	7	35.2941	3.33333	0	0	0	18	35	33	100	46.6667	11.9048	7.69231	0	36	97	34	100	50	16.6667	5.12821	0	37	99	0	1	0	0	0	0
33	0	6.27397	0	0	1	0	1	1	0	4	4	5	4	3	2	33	72.549	65	14.2857	10.2564	2.77778	39	35	59	98.0392	93.3333	66.6667	41.0256	0	48	85	61	100	95	69.0476	43.5897	0	48	95	0	0	0	0	0	0
34	1	1.72055	0	0	0	0	0	0	0	5	5	5	5	1	2	0	1.96078	1.66667	0	0	0	4	2	23	82.3529	28.3333	4.7619	0	0	28	85	23	82.3529	30	4.7619	0	0	30	95	0	1	0	0	0	0
35	0	7.9589	0	0	0	1	0	0	1	4	4	5	3	2	2	51	84.3137	73.3333	61.9048	30.7692	6.94444	44	65	69	100	93.3333	88.0952	46.1538	18.0556	52	95	74	100	98.3333	95.2381	58.9744	19.4444	55	97	0	0	0	0	0	0
36	1	1.52055	0	0	0	0	0	0	0	5	5	4	4	2	2	9	35.2941	13.3333	0	0	0	20	45	21	84.3137	25	0	0	0	26	75	24	90.1961	31.6667	0	0	0	30	90	0	0	0	0	0	0
37	1	10.1753	0							5	5	5	4	3	3	11	47.0588	11.6667	0	0	0	20	40	21	74.5098	31.6667	2.38095	0	0	31	80	21	72.549	31.6667	2.38095	0	0	31	80	0	0	0	0	0	0
38	1	3	1	1	0	0	0	0	0	4	4	3	2	2	1	26	72.549	43.3333	11.9048	2.5641	0	33	25	68	100	98.3333	90.4762	35.8974	15.2778	52	97	76	100	100	92.8571	69.2308	18.0556	56	99	0	0	0	0	0	0
39	1	2.6411	0	0	0	0	0	0	0	4	4	4	3	2	2	19	68.6275	28.3333	2.38095	0	0	27	10	52	98.0392	80	61.9048	15.3846	6.94444	45	97	51	98.0392	78.3333	54.7619	20.5128	6.94444	45	97	0	1	0	0	0	0
40	0	1.25479	0	0	1	0	0	0	0	5	5	5	3	2	2	14	52.9412	20	0	0	0	26	80	35	98.0392	56.6667	14.2857	10.2564	0	39	97	40	98.0392	68.3333	23.8095	10.2564	0	40	99	1	0	0	0	0	0
